# Supplementary material for: Genome-Wide Association Analysis Identifies Genomic Regions and Candidate Genes for Growth and Fatness Traits in Diannan Small-Ear (DSE) Pigs
Source: Animals (Basel). 2023 May 8;13(9):1571. doi: 10.3390/ani13091571 (PMC10177038; doi:10.3390/ani13091571)
Supplement: Supplementary file 1 [file animals-13-01571-s001.zip]

Archive with 2 entries (2 files):
- Figures S1¿CS4.pdf
- Table S1.xlsx
