# Supplementary material for: Genome-Wide Association Analysis Identifies Genomic Regions and Candidate Genes for Growth and Fatness Traits in Diannan Small-Ear (DSE) Pigs
Source: Animals (Basel). 2023 May 8;13(9):1571. doi: 10.3390/ani13091571 (PMC10177038; doi:10.3390/ani13091571)
Supplement: Supplementary file 1 [file animals-13-01571-s001.zip › Table S1.xlsx]

## Sheet: Sheet1
Table S1. Data of significant SNPs with previously reported QTLs from the pig QTL database for growth and fatness-related traits.
Classification	Trait_Name	Chromosome	QTL id	Corresponding QTL Span (Mb)			Corresponding QTL Span (Mb)
Previously reported QTLs	Backfat between 3rd and 4th last ribs	4	4889	66254849	73150150	Phenotype-associated SNPs in this study
	Backfat between 3rd and 4th last ribs	4	5074	60668656	60708629
	Backfat between 3rd and 4th last ribs	4	5080	33986839	34266648
	Backfat between 3rd and 4th last ribs	4	5086	54263021	55162408
	Backfat between 3rd and 4th last ribs	4	5092	72720443	72790395
	Backfat between 3rd and 4th last ribs	4	31228	119308036	119308076		117603634	117614944
	Backfat between 3rd and 4th last ribs	4	31230	102776464	102776468
	Backfat between 3rd and 4th last ribs	4	31242	84721053	84721057
	Backfat between 3rd and 4th last ribs	4	31243	59177148	59177152
	Backfat between 3rd and 4th last ribs	4	121907	79881	2580313
	Backfat between 3rd and 4th last ribs	4	121908	74926691	77748130
	Backfat between 3rd and 4th last ribs	4	121915	43206823	45758968
	Backfat between 3rd and 4th last ribs	4	139183	9005118	9946393
	Backfat between 3rd and 4th last ribs	4	216305	43401177	43401181
	Backfat between 3rd and 4th last ribs	18	216294	55353962	55353966		17408462	17410929
	Cannon bone circumference	15	171999	19892385	19892389		121014037	121018557
	Chest circumference	17	223601	18990744	18990748		35886931	35899388
	Chest circumference	17	223602	18997947	18997951
